# Supplementary material for: Association between estrogen receptor alpha 36 expression and the risk of deep infiltrating endometriosis
Source: Front Endocrinol (Lausanne). 2026 Mar 11;17:1752870. doi: 10.3389/fendo.2026.1752870 (PMC13034133; doi:10.3389/fendo.2026.1752870)
Supplement: Supplementary file 2 [file Table1.xlsx]

## Sheet: case-2
编号	病例号	ERa36 expression
E-1	208604	positive
E-2	226388	neg
E-3	231715	positive
E-4	232643	neg
E-5	145261	positive
E-6	233394	neg
E-7	231524	positive
E-8	234710	neg
E-9	234836	neg
E-10	234701	neg
E-11	235704	positive
E-12	235811	positive
E-13	235806	neg
E-14	235870	positive
E-15	237891	positive
E-16	238632	neg
E-17	209940	neg
E-18	216496	neg
E-19	235576	positive
E-20	237426	positive
E-21	237476	neg
E-22	236328	positive
E-23	231715	neg
E-24	246344	positive
E-25	171244	neg
E-26	233862	positive
E-27	245561	neg
E-28	249044	positive
E-29	232336	neg
E-30	113713	positive
E-31	78504	neg
E-32	232833	neg
E-33	233263	neg
E-34	233360	positive
E-35	237883	neg
E-36	236707	positive
E-37	237371	positive
E-38	84696	positive
E-39	242431	neg
E-40	238563	positive
E-41	239914	positive
E-42	246938	positive
E-43	231689	positive
E-44	233135	positive
E-45	231545	positive
E-46	169509	positive
E-47	233649	positive
E-48	240460	positive
E-49	246351	positive
E-50	246529	positive
E-51	245074	positive
E-52	242204	positive
E-53	244840	positive
E-54	242704	positive
E-55	242045	positive
E-56	246091	positive
E-57	246855	positive
E-58	246715	positive
E-59	242468	positive
E-60	247035	positive
E-61	248843	positive
E-62	242431	positive
E-63	238563	positive
E-64	239914	positive
E-65	248823	positive
E-66	246938	positive
E-67	246251	neg
E-68	239920	positive
E-69	246091	positive
E-70	236512	positive
E-71	245077	positive
E-72	229870	positive
E-73	229882	positive
E-74	230460	positive
E-75	230469	neg
E-76	226564	positive
E-77	230652	positive
E-78	300092	positive
E-79	310012	neg
E-80	300023	positive

## Sheet: control-2
编号	病例号	ERa36 expression
C-1	226281	positive
C-2	226384	neg
C-3	226462	neg
C-4	226866	positive
C-5	226662	neg
C-6	227766	positive
C-7	227117	positive
C-8	204463	neg
C-9	228784	positive
C-10	226767	neg
C-11	228781	positive
C-12	228968	neg
C-13	229266	positive
C-14	229334	neg
C-15	229551	positive
C-16	229602	neg
C-17	229708	positive
C-18	230121	positive
C-19	230036	positive
C-20	230454	neg
C-21	230458	neg
C-22	232750	neg
C-23	228339	positive
C-24	233147	positive
C-25	233539	positive
C-26	237597	positive
C-27	237724	neg
C-28	238632	neg
C-29	239191	neg
C-30	237971	positive
C-31	239195	positive
C-32	239682	neg
C-33	226709	positive
C-34	246295	neg
C-35	246424	positive
C-36	244402	neg
C-37	242705	neg
C-38	245386	positive
C-39	242580	positive
C-40	238572	neg
C-41	243114	positive
C-42	242592	neg
C-43	242776	positive
C-44	242070	neg
C-45	242661	positive
C-46	243135	neg
C-47	241245	neg
C-48	242169	positive
C-49	242566	neg
C-50	245499	positive
C-51	246769	neg
C-52	242942	neg
C-53	247043	neg
C-54	247057	neg
C-55	246524	neg
C-56	238061	neg
C-57	242580	positive
C-58	226765	neg
C-59	228821	neg
C-60	229186	neg
C-61	230385	neg
C-62	230616	neg
C-63	245568	positive
C-64	245249	neg
C-65	246424	positive
C-66	244402	neg
C-67	242705	neg
C-68	245386	neg
C-69	242580	positive
C-70	238572	neg
C-71	243114	positive
C-72	242592	neg
C-73	242776	neg
C-74	242070	neg
C-75	242661	positive
C-76	243135	neg
C-77	241245	neg
C-78	242169	neg
C-79	242566	neg
C-80	245499	positive
C-81	246769	neg
C-82	242942	neg
C-83	247043	neg
C-84	247057	neg
C-85	246524	positive
C-86	238061	neg
C-87	242580	neg
C-88	229551	neg
C-89	229602	positive
C-90	229708	positive
C-91	229635	neg
C-92	229876	neg
C-93	229614	neg
C-94	229893	positive
C-95	230385	neg
C-96	232647	neg
C-97	233272	neg
C-98	233299	neg
C-99	233280	positive
C-100	166853	neg
C-101	238352	neg
C-102	238375	positive
C-103	238407	neg
C-104	245499	neg
C-105	245777	positive
C-106	245798	neg
C-107	245769	neg
C-108	186529	positive
C-109	245784	neg
C-110	249354	neg
C-111	249183	positive
C-112	249454	neg
C-113	81353	positive
C-114	249561	neg
C-115	249353	neg
C-116	226120	neg
C-117	226102	positive
C-118	226133	neg
C-119	226564	neg
C-120	226462	positive
C-121	226765	neg
C-122	227766	neg
C-123	227117	positive
C-124	204463	neg
C-125	228968	neg
C-126	248876	positive
C-127	249997	neg
C-128	249881	neg
C-129	249857	neg
C-130	249870	positive
C-131	250003	neg
C-132	249693	neg
